# Supplementary material for: A rare presentation of cardiomyopathy associated with Addison's disease: a case report
Source: Eur Heart J Case Rep. 2025 Sep 26;9(11):ytaf455. doi: 10.1093/ehjcr/ytaf455 (PMC12690470; doi:10.1093/ehjcr/ytaf455)
Supplement: ytaf455_Supplementary_Data [file ytaf455_Supplementary_Data.zip]

Archive with 8 entries (8 files):
- A2C.mp4
- A3C.mp4
- CMR T FLASH2 PSIR SAX.png
- CMR TFLASH2 MAG SAX.png
- FU 2CH.mp4
- FU A3C.mp4
- FU PSAX.mp4
- PSAX.mp4
